# Supplementary material for: Bifidobacterium infantis associates with T cell immunity in human infants and is sufficient to enhance antigen-specific T cells in mice
Source: Sci Adv. 2023 Dec 8;9(49):eade1370. doi: 10.1126/sciadv.ade1370 (PMC10708209; doi:10.1126/sciadv.ade1370)
Supplement: Supplementary file 2 — Tables S1 to S11 [file sciadv.ade1370_tables_s1_to_s11.zip]

Archive with 11 entries (11 files):
- ade1370_Table_S1.docx
- ade1370_Table_S10.csv
- ade1370_Table_S11.csv
- ade1370_Table_S2.csv
- ade1370_Table_S3.csv
- ade1370_Table_S4.csv
- ade1370_Table_S5.csv
- ade1370_Table_S6.csv
- ade1370_Table_S7.csv
- ade1370_Table_S8.csv
- ade1370_Table_S9.csv
