# Supplementary material for: Bifidobacterium infantis associates with T cell immunity in human infants and is sufficient to enhance antigen-specific T cells in mice
Source: Sci Adv. 2023 Dec 8;9(49):eade1370. doi: 10.1126/sciadv.ade1370 (PMC10708209; doi:10.1126/sciadv.ade1370)
Supplement: Supplementary file 2 — Tables S1 to S11 [file sciadv.ade1370_tables_s1_to_s11.zip › ade1370_Table_S10.csv]

	gene_name	baseMean	log2FoldChange	lfcSE	pvalue	padj
1	Apoa4	196.920354249674	-5.25827419734775	0.650332977312382	2.72809056657598e-17	2.36716418461798e-13
2	Proc	94.3236007987812	-1.57638115105985	0.224432905799395	1.08936657853374e-13	4.72621690096863e-10
3	Fos	1522.89959594547	2.5625535083108	0.393029080936037	3.27881018916388e-12	1.138009440455e-08
4	Lpo	1461.55682116445	1.59107195935491	0.249105138952341	8.35671198141091e-12	2.41703966209008e-08
5	Dlk1	594.39119425251	-1.7018954033809	0.2793073738243	5.39513455440705e-11	1.17033956321475e-07
6	AI854703	656.592807451178	1.75384156815625	0.299878248863363	2.40084401076658e-10	3.78765881480392e-07
7	Car4	1501.59931232093	2.31035684937432	0.400964269365302	4.47672220153485e-10	6.45535329264526e-07
8	Trpm6	269.22430074589	2.13107835837559	0.370483011754376	4.83574926843312e-10	6.45535329264526e-07
9	Areg	522.394455741498	2.07669269505959	0.368511306670185	8.31575420886196e-10	9.62077323603936e-07
10	Gprc5a	2175.63148343631	1.67723961937714	0.303743730558059	1.51286482614444e-09	1.54436801134768e-06
11	Mt4	14.761810924792	3.11048818262387	0.565134890804148	1.91458655771302e-09	1.84587417347509e-06
12	Sult1c2	217.273997835775	1.5479631909828	0.289288133563554	4.24087814567445e-09	3.50458092095402e-06
13	Fxyd4	253.016168187933	2.62066996395548	0.501289386575252	7.24778485502245e-09	5.46861123365477e-06
14	Sprr1a	158.006427035269	2.20815168260337	0.44447364972424	2.96425148676256e-08	1.77384897590612e-05
15	Mest	759.464548343904	-1.51877717376666	0.309338086345465	4.30801187086775e-08	2.10859396466737e-05
16	Frem1	91.1643756256288	-1.64761416811715	0.337336367501778	4.81480467089627e-08	2.25827352050632e-05
17	Atf3	680.658059485522	1.79645177158745	0.371828534428972	6.17852834563865e-08	2.74928669000547e-05
18	Tnni1	921.043422445594	2.01470427331432	0.423483035411739	8.5425214455952e-08	3.61577846748437e-05
19	Apol7c	36.6673084373049	-1.52272730223122	0.321294380825046	1.03774903196488e-07	4.28788016683774e-05
20	Chac1	144.42663038038	3.52342560944153	0.756639450349795	1.18226149968461e-07	4.66294683307426e-05
21	Clca4a	654.884968258532	1.87674580115029	0.404552141179999	1.55149304337969e-07	5.72864048400239e-05
22	Madcam1	125.115067429381	-2.00884571419701	0.437689019943601	1.87070913088501e-07	6.76339297028717e-05
23	Gdf15	139.238905921768	1.89687862374642	0.416931322378869	2.29528981528467e-07	7.96649189089003e-05
24	Tnn	64.1299002724373	-1.63184353027133	0.358258856919455	2.38238897335284e-07	8.10666240069906e-05
25	Slc37a2	1008.10190977572	1.82733309752621	0.406557935533936	3.06871308611627e-07	9.86041771886503e-05
26	Gm29216	2581.72592408612	8.96369670059761	2.13905959344579	3.01538529971997e-07	9.86041771886503e-05
27	Ccnb1ip1	60.0653225274511	2.3826724639456	0.541898473058685	4.41127296718741e-07	0.000131988329435466
28	Fosb	229.914629335134	1.92653756007613	0.444419508733025	6.28162313283831e-07	0.000174365736253718
29	St8sia2	28.4233647000891	-1.81824899921959	0.417192115271451	6.32997659558847e-07	0.000174365736253718
30	Ly6g	558.645236097755	2.02036625814215	0.472269917616722	7.7666080459417e-07	0.000192369702885372
31	Ces2a	511.667095240426	1.5410021020663	0.358685565939677	7.87037507483084e-07	0.000192369702885372
32	Serpinb8	44.5176567100626	-1.5725807598214	0.370647917797178	1.01151586982375e-06	0.00023097166322265
33	Emilin3	194.135787406847	-1.67482099084517	0.400971042288447	1.21535494457799e-06	0.000266978097572234
34	Apoa1	231.159352653054	-1.62320108503585	0.390165134490185	1.35439915603273e-06	0.000286637109192586
35	Mt2	11670.7540691207	1.87086711261894	0.450658728207689	1.432678662256e-06	0.000295984589342745
36	Gucy2d	10.2610448762757	-3.21446068593959	0.777282722231503	1.53663193249702e-06	0.000310078029727364
37	Cyp2c55	11445.4221142831	1.72934613618169	0.423551714096254	1.81944365077833e-06	0.000354771068714688
38	Sptssb	325.943425623251	1.87557462638471	0.464171232916275	2.22424091606078e-06	0.00041706791263689
39	Meltf	12.961068367488	-3.53376099950605	0.88194988658742	2.39855756065958e-06	0.000433711723852606
40	Sbspon	48.7964591867141	-1.66000180857881	0.411366003864935	2.37411647815822e-06	0.000433711723852606
41	Smcp	5.79666535388656	-4.66418349855043	1.11474336903694	2.59433596994966e-06	0.000464145427036149
42	Ly6m	777.073149486641	1.83850977056897	0.469982473852841	3.68192634018285e-06	0.000602793865165408
43	Ces1f	93.3286702014852	1.97567867288451	0.5140927608142	4.79632424825848e-06	0.00071141376926733
44	Folr1	497.532238957779	-1.61338894156887	0.418910952128253	4.89308981921509e-06	0.000713568745568561
45	Npas3	62.7308253829171	-2.16473538772145	0.567163175638657	5.03957971195582e-06	0.000723488799681055
46	Mdk	2403.78986133155	-1.52578015794278	0.399760468384505	5.04449376290236e-06	0.000723488799681055
47	Ifi27l2a	118.901633121056	-1.50145517501532	0.398638194975495	6.63403274126152e-06	0.000878832093067575
48	H2ac10	62.3904092302619	-1.7527479467844	0.468311770370299	7.33264995460838e-06	0.000957794180120613
49	Rnf183	28.5969472286716	1.63396979599728	0.447722514228429	1.12696198206802e-05	0.0013487791887454
50	Mt1	24585.4338704794	1.53477228879475	0.423001657316839	1.22932138125695e-05	0.00144146238177926
51	Fcgr4	16.4554359909464	-1.79445467657147	0.512932942377812	1.98927030769987e-05	0.00205486886427521
52	Pdx1	17.0499938023555	1.58545111906771	0.454523184167797	2.12472858784924e-05	0.00211911148928366
53	Krtap3-1	46.7853982657027	-1.53398852331949	0.446822995525105	2.41314003862322e-05	0.00228329915777556
54	Slc38a5	14.6261823273375	-1.53215873959981	0.443427491251876	2.46427499016066e-05	0.00231162314482422
55	F10	20.0320667518535	-1.77243845384431	0.532680038856531	3.4085189509416e-05	0.00277818975787761
56	Myh7	72.6316049368064	-2.09821995281909	0.642431742746989	3.74590293581315e-05	0.00299568661511988
57	Saa3	156.221304255036	-1.54667988509511	0.473517363744106	4.18058005511459e-05	0.00318200817002012
58	Gsta1	517.058554601144	1.50962159083812	0.46158778246721	4.30345297495127e-05	0.00324704882292627
59	Spp1	181.430549725664	1.61820909157582	0.496404137382448	4.36672937290317e-05	0.00326638885936903
60	Trib3	53.2579657371866	1.84652103437837	0.5733008518039	4.72949077396488e-05	0.00344855390299944
61	Serpina3i	8.76285210661951	-2.30871426752306	0.722743755504381	6.4722946432094e-05	0.00433170782543783
62	Bglap	69.4277935147435	1.5202551288716	0.485209949017601	6.57004208392249e-05	0.0043405058371913
63	Gsta5	32.379032135053	1.85699465675542	0.612543391819521	8.71248224996007e-05	0.00537181201266625
64	Igfbpl1	15.034065391222	-1.8189933169339	0.62126964803336	0.000116206972323872	0.00652639416734133
65	Adm2	7.62440399771349	2.54206909644084	0.885975965617926	0.00013574713569787	0.00740250296728635
66	Gm21748	5.32847827895319	-2.29225227855403	0.771283547148759	0.000148093124702951	0.00774459107668669
67	Shisa3	184.666287866689	-1.82601263670377	0.652365698037063	0.000163462327689584	0.00831884233057198
68	Or3a1d	8.51121169300169	2.4644620401757	0.88824180222692	0.000200624152724439	0.00959127147763064
69	ccdc198	148.916342171711	-1.50331707095283	0.547232309258221	0.000205023070758742	0.00966140873933965
70	Lbhd2	4.78975365151628	-2.24964831148056	0.796283859719856	0.000225948208127377	0.010286523367256
71	Car1	12394.6214572552	1.50855878401867	0.557541578434673	0.000240636496144041	0.0107629014280507
72	Gkn3	8.80469313396779	-1.72488409717209	0.664280843751381	0.000343188626996469	0.0139477644798518
73	Cxcl5	16.6845079527639	1.76046969893046	0.698072898548752	0.000365887664212193	0.0144968368144712
74	Wfdc6a	11.399350757488	-2.0082553730142	0.781036813224728	0.000369168805911019	0.0145411290820199
75	Dnajb7	6.70991977139392	1.83837122240322	0.72722755587626	0.000465708964480092	0.0171487466007918
76	Fetub	7.29478223722283	1.76412003371201	0.726307883349093	0.000518491062531434	0.0182572669214595
77	Slc4a1	14.1254941486191	-1.79109024314045	0.813170451625907	0.000759402316367325	0.0224127003371404
78	Klf14	10.4303279339995	-1.9111782232105	0.875723991547286	0.00082063384769543	0.0238349517861678
79	Pla2g1b	5.67155460258351	-1.51888741362104	0.686780701536491	0.000892987465754548	0.0250353868832059
80	Sdr16c6	5.95482737040863	1.7856653414338	0.844052130741533	0.00113011334018239	0.0290979034206606
81	Cela3b	4.75802339050544	-1.74206805940838	0.914472452763425	0.00169850871903383	0.0372772113771644
82	Pkhd1l1	25.0508236641558	1.79377871020763	1.13600967768554	0.00208352330590649	0.0421907391490096
83	Cxcl2	6.15457573305629	1.64251809261341	0.949145477920886	0.00213333345964705	0.042532996902466
