# Supplementary material for: Bifidobacterium infantis associates with T cell immunity in human infants and is sufficient to enhance antigen-specific T cells in mice
Source: Sci Adv. 2023 Dec 8;9(49):eade1370. doi: 10.1126/sciadv.ade1370 (PMC10708209; doi:10.1126/sciadv.ade1370)
Supplement: Supplementary file 2 — Tables S1 to S11 [file sciadv.ade1370_tables_s1_to_s11.zip › ade1370_Table_S11.csv]

	ID	Description	setSize	enrichmentScore	NES	pvalue	p.adjust	qvalue
mmu00140	mmu00140	Steroid hormone biosynthesis - Mus musculus (house mouse)	49	0.685648738	2.009718199	0.001490313	0.036137578	0.026419756
mmu00830	mmu00830	Retinol metabolism - Mus musculus (house mouse)	55	0.668798055	1.995699641	0.001455604	0.036137578	0.026419756
mmu04978	mmu04978	Mineral absorption - Mus musculus (house mouse)	50	0.668084442	1.964086834	0.00147929	0.036137578	0.026419756
mmu00591	mmu00591	Linoleic acid metabolism - Mus musculus (house mouse)	34	0.687087746	1.881855681	0.001510574	0.036137578	0.026419756
mmu04621	mmu04621	NOD-like receptor signaling pathway - Mus musculus (house mouse)	152	0.547058712	1.856441232	0.001303781	0.036137578	0.026419756
mmu00983	mmu00983	Drug metabolism - other enzymes - Mus musculus (house mouse)	79	0.578528076	1.831508296	0.001381215	0.036137578	0.026419756
mmu04657	mmu04657	IL-17 signaling pathway - Mus musculus (house mouse)	76	0.567761851	1.791792228	0.001375516	0.036137578	0.026419756
mmu05160	mmu05160	Hepatitis C - Mus musculus (house mouse)	134	0.527465652	1.776606929	0.00129199	0.036137578	0.026419756
mmu04622	mmu04622	RIG-I-like receptor signaling pathway - Mus musculus (house mouse)	50	0.603327418	1.773709076	0.00295858	0.041885522	0.03062201
mmu04936	mmu04936	Alcoholic liver disease - Mus musculus (house mouse)	117	0.530087552	1.757211197	0.001321004	0.036137578	0.026419756
mmu05204	mmu05204	Chemical carcinogenesis - DNA adducts - Mus musculus (house mouse)	54	0.588707533	1.755322222	0.002906977	0.041885522	0.03062201
mmu04070	mmu04070	Phosphatidylinositol signaling system - Mus musculus (house mouse)	91	0.541861047	1.746102192	0.001333333	0.036137578	0.026419756
mmu00590	mmu00590	Arachidonic acid metabolism - Mus musculus (house mouse)	63	0.554639208	1.695611243	0.004316547	0.041885522	0.03062201
mmu00562	mmu00562	Inositol phosphate metabolism - Mus musculus (house mouse)	70	0.539586371	1.682865649	0.004207574	0.041885522	0.03062201
mmu05134	mmu05134	Legionellosis - Mus musculus (house mouse)	55	0.561299246	1.67492219	0.005822416	0.046430038	0.033944451
mmu00564	mmu00564	Glycerophospholipid metabolism - Mus musculus (house mouse)	96	0.511275337	1.6560468	0.002670227	0.041885522	0.03062201
mmu04217	mmu04217	Necroptosis - Mus musculus (house mouse)	132	0.487215493	1.643008471	0.00257732	0.041885522	0.03062201
mmu04976	mmu04976	Bile secretion - Mus musculus (house mouse)	73	0.518733956	1.632949312	0.006915629	0.048880925	0.035736266
mmu04740	mmu04740	Olfactory transduction - Mus musculus (house mouse)	224	0.455298614	1.625178485	0.001196172	0.036137578	0.026419756
mmu04620	mmu04620	Toll-like receptor signaling pathway - Mus musculus (house mouse)	81	0.509543752	1.618474555	0.002751032	0.041885522	0.03062201
mmu04146	mmu04146	Peroxisome - Mus musculus (house mouse)	85	0.501701203	1.603227765	0.004081633	0.041885522	0.03062201
mmu05132	mmu05132	Salmonella infection - Mus musculus (house mouse)	242	0.443133392	1.587375787	0.001212121	0.036137578	0.026419756
mmu05231	mmu05231	Choline metabolism in cancer - Mus musculus (house mouse)	97	0.487679682	1.586265722	0.002631579	0.041885522	0.03062201
mmu04064	mmu04064	NF-kappa B signaling pathway - Mus musculus (house mouse)	100	0.473657528	1.547002974	0.003942181	0.041885522	0.03062201
mmu04668	mmu04668	TNF signaling pathway - Mus musculus (house mouse)	110	0.465706696	1.541130581	0.005249344	0.045069198	0.032949557
mmu05161	mmu05161	Hepatitis B - Mus musculus (house mouse)	144	0.45023112	1.532196847	0.003816794	0.041885522	0.03062201
mmu04144	mmu04144	Endocytosis - Mus musculus (house mouse)	253	0.418088261	1.505654643	0.001207729	0.036137578	0.026419756
mmu05203	mmu05203	Viral carcinogenesis - Mus musculus (house mouse)	202	0.415152329	1.462027433	0.00622665	0.047231419	0.034530332
mmu05167	mmu05167	Kaposi sarcoma-associated herpesvirus infection - Mus musculus (house mouse)	180	0.41815568	1.454181689	0.005018821	0.044595806	0.032603466
mmu05165	mmu05165	Human papillomavirus infection - Mus musculus (house mouse)	319	-0.303294417	-1.287804117	0.006666667	0.048880925	0.035736266
mmu04060	mmu04060	Cytokine-cytokine receptor interaction - Mus musculus (house mouse)	211	-0.349280194	-1.407440911	0.005586592	0.045721847	0.033426701
mmu04151	mmu04151	PI3K-Akt signaling pathway - Mus musculus (house mouse)	315	-0.355802892	-1.510299287	0.006802721	0.048880925	0.035736266
mmu05410	mmu05410	Hypertrophic cardiomyopathy - Mus musculus (house mouse)	85	-0.425776702	-1.525585513	0.003745318	0.041885522	0.03062201
mmu04510	mmu04510	Focal adhesion - Mus musculus (house mouse)	200	-0.389652747	-1.58120767	0.004926108	0.044595806	0.032603466
mmu05150	mmu05150	Staphylococcus aureus infection - Mus musculus (house mouse)	59	-0.471248674	-1.60686431	0.003267974	0.041885522	0.03062201
mmu04974	mmu04974	Protein digestion and absorption - Mus musculus (house mouse)	91	-0.448625572	-1.63359723	0.003968254	0.041885522	0.03062201
mmu05217	mmu05217	Basal cell carcinoma - Mus musculus (house mouse)	58	-0.483549209	-1.649583946	0.003278689	0.041885522	0.03062201
mmu05414	mmu05414	Dilated cardiomyopathy - Mus musculus (house mouse)	89	-0.471895082	-1.705748231	0.003984064	0.041885522	0.03062201
mmu04080	mmu04080	Neuroactive ligand-receptor interaction - Mus musculus (house mouse)	267	-0.415943548	-1.735322571	0.006024096	0.046837349	0.034242232
mmu04975	mmu04975	Fat digestion and absorption - Mus musculus (house mouse)	41	-0.546892754	-1.74359613	0.00286533	0.041885522	0.03062201
mmu04977	mmu04977	Vitamin digestion and absorption - Mus musculus (house mouse)	22	-0.667876072	-1.857887614	0.00536193	0.045069198	0.032949557
mmu03010	mmu03010	Ribosome - Mus musculus (house mouse)	133	-0.517693827	-1.965738008	0.004444444	0.041885522	0.03062201
mmu04610	mmu04610	Complement and coagulation cascades - Mus musculus (house mouse)	71	-0.658513484	-2.335030071	0.003412969	0.041885522	0.03062201
mmu04512	mmu04512	ECM-receptor interaction - Mus musculus (house mouse)	87	-0.655997057	-2.3882121	0.003717472	0.041885522	0.03062201
