# Supplementary material for: Bifidobacterium infantis associates with T cell immunity in human infants and is sufficient to enhance antigen-specific T cells in mice
Source: Sci Adv. 2023 Dec 8;9(49):eade1370. doi: 10.1126/sciadv.ade1370 (PMC10708209; doi:10.1126/sciadv.ade1370)
Supplement: Supplementary file 2 — Tables S1 to S11 [file sciadv.ade1370_tables_s1_to_s11.zip › ade1370_Table_S2.csv]

	percent positive group0 (HR)	percent positive group1 (LR)	+samples in group 0	+samples in group 1	mean positive group0	mean positive group1	oddsRatio	lower	upper	fisherP	fisherAdjP	coeff	pvalues	adjPvalues	Kingdom	Phylum	Class	Order	Family	Genus	Species
ASV16	41.2	68.4	7	13	35105	526	0.333962292	0.066046976	1.528799629	0.17867088	0.744426701	-5.139234335	2.19E-12	1.89E-11	Bacteria	Firmicutes	Bacilli	Lactobacillales	Lactobacillaceae	Lactobacillus	johnsonii
ASV33	58.8	47.4	10	9	10622	734	1.566858489	0.352309763	7.272716807	0.525081801	0.920335684	-3.645018266	6.85E-08	2.35E-07	Bacteria	Actinobacteria	Actinobacteria	Bifidobacteriales	Bifidobacteriaceae	Bifidobacterium	longum infantis
ASV256	35.3	68.4	6	13	560	1664	0.262403834	0.050029478	1.215922444	0.093337984	0.595836717	3.064556831	9.95E-06	2.52E-05	Bacteria	Bacteroidetes	Bacteroidia	Bacteroidales	Bacteroidaceae	Bacteroides	massiliensis
ASV685	23.5	52.6	4	10	598	768	0.287426766	0.049147282	1.402354299	0.096688394	0.595836717	3.377656348	3.30E-05	7.98E-05	Bacteria	Firmicutes	Clostridia	Clostridiales	NA	NA	NA
ASV632	17.6	57.9	3	11	1054	1093	0.164899778	0.022605071	0.875392005	0.018917853	0.497725393	3.523292011	3.67E-06	9.61E-06	Bacteria	Proteobacteria	Gammaproteobacteria	Pasteurellales	Pasteurellaceae	Rodentibacter	pneumotropicus
ASV397	29.4	63.2	5	12	8594	19850	0.253613269	0.047128214	1.185710864	0.054281774	0.577196198	3.603976398	1.91E-06	5.25E-06	Bacteria	Firmicutes	Bacilli	Lactobacillales	NA	NA	NA
ASV160	47.1	63.2	8	12	654	4223	0.528247156	0.11149771	2.371639384	0.502732709	0.905180861	3.703053691	3.99E-08	1.40E-07	Bacteria	Bacteroidetes	Bacteroidia	Bacteroidales	Bacteroidaceae	Bacteroides	uniformis
ASV425	23.5	57.9	4	11	289	903	0.233999289	0.03961084	1.140574249	0.048927955	0.557429206	3.815674832	2.44E-07	7.35E-07	Bacteria	Deferribacteres	Deferribacteres	Deferribacterales	Deferribacteraceae	Mucispirillum	schaedleri
ASV189	17.6	57.9	3	11	293	1337	0.164899778	0.022605071	0.875392005	0.018917853	0.497725393	3.963471464	1.91E-07	5.90E-07	Bacteria	Firmicutes	Clostridia	Clostridiales	Lachnospiraceae	Lachnoclostridium	NA
ASV636	17.6	52.6	3	10	773	1516	0.202416619	0.02796384	1.076048262	0.041138008	0.557429206	4.317877102	1.02E-07	3.41E-07	Bacteria	Proteobacteria	Gammaproteobacteria	Pseudomonadales	Moraxellaceae	Psychrobacter	NA
ASV267	23.5	63.2	4	12	881	4247	0.189244087	0.031437403	0.929381937	0.022774243	0.518927403	4.463971157	1.14E-09	4.90E-09	Bacteria	Firmicutes	Bacilli	NA	NA	NA	NA
ASV680	11.8	52.6	2	10	192	591	0.127730227	0.011159269	0.795332811	0.013953776	0.497725393	4.573455146	7.28E-09	2.76E-08	Bacteria	Proteobacteria	Gammaproteobacteria	Xanthomonadales	Xanthomonadaceae	Stenotrophomonas	NA
ASV456	23.5	57.9	4	11	1218	4882	0.233999289	0.03961084	1.140574249	0.048927955	0.557429206	4.957833546	4.89E-11	2.94E-10	Bacteria	Proteobacteria	Gammaproteobacteria	Pasteurellales	Pasteurellaceae	Basfia	NA
ASV386	17.6	57.9	3	11	402	1808	0.164899778	0.022605071	0.875392005	0.018917853	0.497725393	5.359735243	1.56E-12	1.42E-11	Bacteria	Proteobacteria	Gammaproteobacteria	Betaproteobacteriales	Burkholderiaceae	Parasutterella	NA
ASV409	17.6	57.9	3	11	902	1862	0.164899778	0.022605071	0.875392005	0.018917853	0.497725393	5.573473404	2.64E-13	2.90E-12	Bacteria	Firmicutes	Clostridia	Clostridiales	Ruminococcaceae	NA	NA
ASV427	11.8	52.6	2	10	201	883	0.127730227	0.011159269	0.795332811	0.013953776	0.497725393	5.840146207	1.30E-13	1.48E-12	Bacteria	Firmicutes	Clostridia	Clostridiales	Lachnospiraceae	Lachnospiraceae_NK4A136_group	bacterium
ASV628	17.6	52.6	3	10	3191	9318	0.202416619	0.02796384	1.076048262	0.041138008	0.557429206	6.047724302	1.09E-14	1.66E-13	Bacteria	Proteobacteria	Gammaproteobacteria	Pasteurellales	Pasteurellaceae	Muribacter	NA
ASV209	17.6	78.9	3	15	301	3074	0.063719678	0.007600101	0.371991622	0.000610545	0.131797235	6.500316437	8.47E-19	3.86E-17	Bacteria	Bacteroidetes	Bacteroidia	Bacteroidales	Bacteroidaceae	Bacteroides	thetaiotaomicron
