# Supplementary material for: Bifidobacterium infantis associates with T cell immunity in human infants and is sufficient to enhance antigen-specific T cells in mice
Source: Sci Adv. 2023 Dec 8;9(49):eade1370. doi: 10.1126/sciadv.ade1370 (PMC10708209; doi:10.1126/sciadv.ade1370)
Supplement: Supplementary file 2 — Tables S1 to S11 [file sciadv.ade1370_tables_s1_to_s11.zip › ade1370_Table_S3.csv]

	logFC	AveExpr	t	P.Value	adj.P.Val	B
MOPEG Sulfate	21.61604366	-0.503247015	34.19452685	1.17E-13	2.35E-11	12.96592767
Riboflavin	7.62711744	14.52580964	23.40822896	1.21E-11	6.29E-10	16.62535592
DTMP	-20.67679962	-1.500075549	-23.33129328	1.26E-11	6.29E-10	11.69828755
N-Ac-Tryptophan	-20.69167253	-1.500453759	-23.46453216	1.17E-11	6.29E-10	11.72069561
Glucoronate	5.583798411	11.97597957	22.7638859	1.70E-11	6.73E-10	16.20359756
N-Acetylornithine	-21.88988482	-0.888753587	-22.44171509	2.02E-11	6.73E-10	11.58771613
Homovanilate	-21.41990734	-1.102159417	-14.34590916	4.27E-09	1.22E-07	9.144018671
Deoxycholic Acid	-16.95606507	-3.331403442	-14.0905314	5.28E-09	1.32E-07	8.970274465
N-Ac-Tyrosine	-21.72819251	-1.004333615	-13.53275243	8.47E-09	1.88E-07	8.752010808
Allantoin	3.63228321	10.10300253	12.36486208	2.42E-08	4.83E-07	9.712227955
Myristic Acid	3.834460961	7.36522322	10.09779201	2.41E-07	4.02E-06	7.465123014
Ethanolamine	-2.366267866	8.576647226	-10.1487533	2.28E-07	4.02E-06	7.520275602
Deoxycarnitine	-3.699767708	7.969397831	-9.906303594	2.98E-07	4.59E-06	7.254536477
Pantothenate	-2.85833247	10.86759192	-9.669120831	3.90E-07	5.58E-06	6.975901172
Pseudouridine	2.130349087	10.12323773	9.475045939	4.88E-07	6.51E-06	6.758425153
4-Guanidinobutanoate	-3.577380992	12.81860208	-9.408230877	5.28E-07	6.60E-06	6.654458195
N-Ac-Glutamate	-4.040498194	6.425307665	-9.163822939	7.04E-07	8.28E-06	6.413363888
Imidazole Propionate	-23.56621665	-0.063269653	-8.778999597	1.12E-06	1.25E-05	5.384920089
Pipecolate	-4.635247737	7.386603511	-8.701027141	1.24E-06	1.30E-05	5.848048488
CDP	-3.456395473	4.567684095	-8.517986363	1.55E-06	1.55E-05	5.642152299
Methionine	-2.118016166	8.699444809	-8.261221876	2.15E-06	2.05E-05	5.285988296
Aspartic Acid	-3.534224146	12.64105098	-8.101681191	2.65E-06	2.41E-05	5.017169577
Guanine	-2.4875035	10.79854116	-8.022928994	2.94E-06	2.55E-05	4.937820159
Uracil	-1.944966495	11.52196538	-7.837645973	3.75E-06	3.13E-05	4.671407021
Thiamine	3.862058806	8.29055803	7.765780774	4.13E-06	3.31E-05	4.615937202
2-Aminoisobutyric Acid	-5.637356316	10.11766455	-7.635486776	4.93E-06	3.73E-05	4.429463785
3-Aminoisobutyrate	-5.723584098	7.839968793	-7.619196402	5.04E-06	3.73E-05	4.427924709
5'-Methylthioadenosine	-2.197541315	7.503618917	-7.574345601	5.36E-06	3.83E-05	4.375825321
N6-Acetyl-Lysine	-2.31378653	6.31589089	-7.512016069	5.83E-06	4.02E-05	4.296389932
Xanthurenic Acid	16.06672456	-0.081785377	7.431749607	6.52E-06	4.34E-05	3.941448391
Xanthine	-3.071840281	12.35041306	-7.40661384	6.75E-06	4.35E-05	4.06473969
Urate	3.487080038	10.44696338	7.348339144	7.32E-06	4.57E-05	4.030405042
5-Aminovaleric Acid	-7.463248225	10.5732338	-7.309518082	7.72E-06	4.64E-05	3.965478432
NADH	-14.10600559	-2.580278764	-7.293904603	7.90E-06	4.64E-05	3.762289724
Dimethylarginine (A/SDMA)	-2.529799902	11.11761706	-7.229268994	8.65E-06	4.94E-05	3.831549067
Tyrosine	-2.031097148	10.40907954	-7.164774363	9.47E-06	5.26E-05	3.750377952
2-Hydroxyglutarate	-3.600116808	7.762077514	-7.120318952	1.01E-05	5.45E-05	3.728607165
Alanine	-1.573927174	11.72303228	-7.013527988	1.18E-05	6.19E-05	3.499514075
Aminoacetone	-2.462155655	5.739494769	-6.929844365	1.33E-05	6.80E-05	3.48064396
S-Methylcysteine	-1.824800065	7.173894455	-6.856796673	1.47E-05	7.19E-05	3.351294495
3-Methyl-3-Hydroxyglutaric Acid	-2.97586462	6.234977057	-6.873580692	1.44E-05	7.19E-05	3.393317745
gamma-Aminobutyrate	-2.480887313	5.51165361	-6.777871767	1.66E-05	7.88E-05	3.262973303
Glutaric Acid	-2.895662618	6.136433741	-6.715166227	1.82E-05	8.42E-05	3.15972995
Tryptamine	-4.293291971	6.131222248	-6.701244779	1.85E-05	8.42E-05	3.158765318
N6-Trimethyllysine	-2.312132891	11.11008776	-6.614039388	2.11E-05	9.36E-05	2.916401737
Homoarginine	-2.330691841	6.342116958	-6.600175406	2.15E-05	9.36E-05	2.976645204
FAD	-1.991865779	8.041847289	-6.54762421	2.33E-05	9.91E-05	2.885544359
N-Ac-Arginine	-2.322324053	9.039348502	-6.41596413	2.84E-05	0.000118336	2.669352179
Cholecalciferol	-4.208342883	9.34074255	-6.283843296	3.47E-05	0.000141804	2.440056359
Citrulline	-2.038028178	10.80560132	-6.256069661	3.63E-05	0.000145026	2.365854193
Glutamic acid	-2.295358476	14.52223349	-6.205850955	3.92E-05	0.000153627	2.243556289
Lysine	-2.201439275	13.04120373	-6.144764325	4.31E-05	0.00016563	2.160956343
Glutarylcarnitine	-1.777268895	6.767716975	-6.061676322	4.90E-05	0.000184985	2.132183759
Glycerate	-3.786358741	9.532013411	-6.039495021	5.08E-05	0.000187979	2.056649092
NAD	-4.609003256	9.370137875	-6.017125744	5.26E-05	0.000191157	2.014808236
Sedoheptulose 7-Phosphate	-2.403483487	8.712181879	-5.975208567	5.62E-05	0.00020055	1.978504598
5,6-Dihydrouracil	-1.587794706	6.506763442	-5.940727683	5.93E-05	0.00020806	1.939578303
Proline	-1.850719388	12.09297502	-5.829681456	7.07E-05	0.00024395	1.656975854
Arginine	-2.710007873	13.44990212	-5.807378585	7.33E-05	0.000248522	1.610772118
N-Acetylneuraminate	1.374404332	14.37701825	5.718437928	8.46E-05	0.000272829	1.454657257
3-Hydroxypropionic Acid	-1.718017652	4.214690477	-5.725131347	8.37E-05	0.000272829	1.685540699
Phenylacetic Acid	-2.079122037	5.939571949	-5.738497474	8.19E-05	0.000272829	1.627654817
Kynurenic Acid	17.07754325	4.139060024	5.571463772	0.000107367	0.000340849	1.529143777
Threonine	-1.367545223	11.15131114	-5.554272962	0.000110428	0.000345086	1.206849279
Histidine	-1.650430153	13.39449679	-5.494538465	0.000121795	0.000374755	1.092323399
UMP	-2.38000548	9.994879887	-5.481794653	0.000124376	0.000376897	1.133418505
N-Ac-L-Glutamine	-1.83206721	5.604766474	-5.438400794	0.000133604	0.000398817	1.139108559
2/3-Phosphoglyceric Acid	-13.2121054	0.411122833	-5.367751609	0.000150199	0.000441763	1.223766905
Leucine /D-Norleucine	-1.42537004	12.69132809	-5.342977043	0.00015652	0.000450006	0.842387002
S-Adenosylmethionine (SAM)	-2.019315877	9.989006366	-5.339223988	0.000157502	0.000450006	0.891346483
Glycerol-3-P	-1.383091007	9.119831738	-5.292666312	0.000170232	0.000479527	0.849313308
Nicotinic Acid	-2.624199383	11.10146449	-5.172172824	0.000208454	0.000579039	0.574535317
4-Pyridoxic Acid	-1.450521122	11.74229761	-5.163442172	0.000211553	0.000579596	0.533729635
Erythronic/Threonic Acid	1.018740912	10.68663656	5.116235047	0.000229164	0.000604085	0.481596905
Valine	-1.342549674	10.4523766	-5.123218989	0.000226464	0.000604085	0.495326496
Ornithine	-1.427331633	9.533901887	-5.115236173	0.000229552	0.000604085	0.527643096
Choline	1.033246633	16.32234461	5.062263328	0.000251196	0.000652456	0.31688502
Phenylalanine	-1.284657494	13.13189386	-5.045517251	0.000258474	0.000662754	0.324925005
Serine	-1.510839742	11.44561611	-5.021689141	0.000269213	0.000681552	0.290502653
Xanthosine	-2.794123974	6.604093573	-4.959384333	0.000299559	0.000748281	0.305093563
ADP	-4.574417061	3.79112694	-4.952637264	0.000303054	0.000748281	0.475690989
N-Acetyl-Aspartate (NAA)	-1.271840239	8.288389001	-4.880151495	0.000343401	0.000837563	0.156364566
3-Hydroxyisovaleric Acid	-1.278486101	6.390402838	-4.780769031	0.000408057	0.00098327	-0.021355464
Histamine	-2.74189799	8.744436233	-4.752707019	0.000428527	0.001020302	-0.097844107
iso-Leucine /allo-isoLeucine	-1.286683696	10.28765274	-4.664688247	0.000499969	0.001176397	-0.30425349
Linoleic Acid	1.55263141	10.31543188	4.629374508	0.000532025	0.001237267	-0.35935155
Trigonelline	-1.892322785	6.441346861	-4.538147098	0.000625133	0.001437087	-0.449414949
Hypoxanthine	-3.153255226	14.24402471	-4.531471657	0.00063258	0.001437681	-0.604697161
3-Indoxyl Sulfate	1.76249963	4.884778596	4.469605597	0.000706143	0.001586839	-0.483068903
G6P	-1.889739022	10.54389621	-4.346542117	0.000880101	0.00195578	-0.885373419
o-Phosphoethanolamine	14.24742844	3.400505143	4.338744318	0.000892522	0.001961587	-0.395551998
Trimethylamine (TMA)	0.9266927	11.23569152	4.297785911	0.000960814	0.002088726	-0.996432006
Serotonin	-1.444513035	8.124047045	-4.291621516	0.000971551	0.002089357	-0.89895446
Ribulose 5-Phosphate	-1.872349005	8.463675871	-4.157212649	0.001239267	0.002636739	-1.153287889
Orotate	1.856606749	7.25598796	4.073965915	0.001442311	0.00300642	-1.293428566
Biopterin	-1.451493455	8.628080577	-4.073673461	0.001443082	0.00300642	-1.303274457
Ribose-5-P	-2.100038219	9.049651216	-3.991309269	0.001678004	0.003459801	-1.473359526
Lactose/Trehalose	-2.450680294	6.941734298	-3.941222684	0.001839786	0.003725018	-1.539464701
