# Supplementary material for: Bifidobacterium infantis associates with T cell immunity in human infants and is sufficient to enhance antigen-specific T cells in mice
Source: Sci Adv. 2023 Dec 8;9(49):eade1370. doi: 10.1126/sciadv.ade1370 (PMC10708209; doi:10.1126/sciadv.ade1370)
Supplement: Supplementary file 2 — Tables S1 to S11 [file sciadv.ade1370_tables_s1_to_s11.zip › ade1370_Table_S4.csv]

	logFC	AveExpr	t	P.Value	adj.P.Val	B
Phenyllactic Acid	-19.97219879	-1.39160236	-64.67826938	1.82E-16	3.61E-14	20.7219115
DTMP	-18.74658406	-2.009511466	-53.59808832	1.68E-15	1.47E-13	20.15152103
Imidazole Propionate	-23.09415843	0.166779783	-52.32353428	2.23E-15	1.47E-13	20.50589561
o-Phosphoethanolamine	23.08405611	-0.547607553	47.9122754	6.29E-15	3.01E-13	20.07237261
1-Methylimidazole Acetate	-19.74235962	-1.509875947	-47.15587693	7.59E-15	3.01E-13	19.65527771
N-Acetylornithine	-20.54160206	-1.093146406	-32.86446386	5.30E-13	1.75E-11	17.82722351
N-Ac-Tyrosine	-18.21566402	-2.272231008	-23.46014554	2.71E-11	7.66E-10	15.30861683
Myristic Acid	5.725677888	6.886387273	12.74992372	2.83E-08	7.01E-07	9.517924466
Urate	4.283293191	10.53320893	8.679041082	1.78E-06	3.34E-05	5.526045697
N6-Acetyl-Lysine	-2.319910229	6.789098371	-8.780146471	1.58E-06	3.34E-05	5.653012902
Guanine	-2.824789352	11.42402686	-8.642975871	1.85E-06	3.34E-05	5.483967143
Indole	2.557491545	3.188129101	7.637833733	6.52E-06	0.000107561	4.233082925
Pseudouridine	2.619475646	10.3610028	7.544093497	7.37E-06	0.000112291	4.093613541
Glycerol-3-P	1.90838976	7.934504911	6.973186298	1.60E-05	0.000225803	3.341359626
Methionine	-1.678673653	8.939425436	-6.66890281	2.45E-05	0.000323543	2.893756972
Cholecalciferol	-3.174885365	9.289797509	-6.470128237	3.26E-05	0.000403987	2.589785923
Linoleic Acid	2.825338396	10.14827644	5.723580306	0.00010049	0.001170413	1.444303763
Oxidized Glutathione	3.581797401	6.891063684	5.670746823	0.000109133	0.001200459	1.391868042
Linolenic Acid	2.778935431	6.073199555	5.59101103	0.000123696	0.001289039	1.264244147
Glucoronate	5.09378228	12.72484605	5.298667982	0.000197304	0.001841513	0.773122399
Adenylosuccinate	1.836401791	9.01407629	5.276205218	0.000204613	0.001841513	0.752221948
N-Ac-Glutamate	-3.548168814	6.646696509	-5.302662451	0.000196033	0.001841513	0.797166233
Erythronic/Threonic Acid	2.178602318	10.59578308	5.14066801	0.000255214	0.002197059	0.479644288
Xanthosine	-2.594006553	6.961624736	-4.994950769	0.000324585	0.002677826	0.284237695
Thymidine	2.230983066	7.565839991	4.782270198	0.000463473	0.003529528	-0.07071067
Palmitic Acid	2.01862104	8.893788468	4.802251114	0.000448102	0.003529528	-0.042998481
Tyrosine	-1.341480616	10.52980986	-4.525065502	0.000718855	0.005271603	-0.563746048
5,6-Dihydrouracil	-1.256176151	6.810642944	-4.487386956	0.000767151	0.005424856	-0.586337126
Phenylalanine	-1.065427593	13.48820327	-4.329196422	0.001009937	0.00689543	-0.90104443
Riboflavin	4.839064828	16.34096046	4.239774418	0.001181375	0.007309755	-0.978866986
N-Acetylneuraminate	1.792503386	14.61970246	4.258082428	0.001143964	0.007309755	-0.983399349
Deoxyguanosine	-3.115479208	9.789972898	-4.252160523	0.001155928	0.007309755	-1.040774202
Leucine /D-Norleucine	-1.124977532	13.00691129	-4.145335287	0.001395557	0.008373344	-1.245375579
GMP	2.117609898	9.441942518	4.065049375	0.001609205	0.008886524	-1.353238706
Acetylcholine	1.618536824	9.314135854	4.062773805	0.001615732	0.008886524	-1.346169284
Methionine Sulfoxide	1.312996172	8.455305772	4.071212832	0.001591663	0.008886524	-1.316144409
S-Methylcysteine	-1.126906582	7.29459831	-4.025612525	0.001726284	0.009237951	-1.400652853
Arachidonate	1.24618381	13.65462715	3.867086556	0.002293158	0.011948562	-1.725022042
5-Aminovaleric Acid	-3.601836738	9.09407237	-3.762809927	0.002767833	0.014052076	-1.918501485
AMP	2.063940458	9.210547349	3.734606675	0.002912815	0.014349977	-1.941532711
Phenylacetic Acid	-1.200219366	5.966595066	-3.723605715	0.00297146	0.014349977	-1.952551333
Tyramine	2.243681428	14.44770319	3.648180641	0.003407566	0.01569065	-2.086981477
Ribulose 5-Phosphate	2.027336567	6.989097993	3.6589774	0.003341321	0.01569065	-2.066441664
Cytidine	-1.613987983	11.00178347	-3.621541996	0.003576824	0.016095706	-2.19388024
IMP	2.054671483	6.466089953	3.595150298	0.003753006	0.016154244	-2.18469416
cGMP	-2.247690387	4.997671448	-3.603221734	0.003698201	0.016154244	-2.173845499
Orotate	2.240868872	7.526297673	3.561750408	0.003988767	0.016803741	-2.239621604
Guanidinoacetate	1.569282068	5.588824508	3.438129557	0.005001067	0.020629403	-2.47441237
Trimethylamine (TMA)	1.425085742	11.45461408	3.385493937	0.005508201	0.022257628	-2.661670453
Deoxycarnitine	-2.606008134	7.874484413	-3.344028888	0.005944297	0.023539416	-2.646520631
Lysine	-1.303063913	13.05510306	-3.323850334	0.006169035	0.02395037	-2.735512826
PEP	11.47618793	-3.5928653	3.259774683	0.006941402	0.025451806	-2.821249841
Aminolevulinate	1.112000145	10.06510312	3.26590287	0.00686348	0.025451806	-2.826742801
6-Methyladenosine	-10.56380177	-0.614174224	-3.260521828	0.006931854	0.025451806	-2.811015145
Acetylcarnitine	2.177525448	15.09015417	3.231085958	0.007318256	0.026345723	-2.81812566
Serotonin	-0.749983881	8.239039223	-3.22096752	0.007456049	0.026362459	-2.864011661
Choline	1.436411941	16.58033253	3.211017336	0.007594106	0.026379525	-2.795982742
CDP	-0.866896392	3.733821191	-3.158582976	0.008365395	0.028557726	-2.994227329
iso-Leucine /allo-isoLeucine	-0.787612818	10.50401846	-3.142892526	0.0086112	0.028898602	-3.065737122
3-Indoxyl Sulfate	2.336658105	5.102389284	3.107698766	0.009189312	0.030324729	-3.07807839
4-Guanidinobutanoate	-2.429948943	12.71230594	-3.096604262	0.009379528	0.030445026	-3.143997037
2-Hydroxyglutarate	-2.33819718	7.582506329	-3.074177021	0.009776213	0.03072524	-3.132646713
PPA	-8.796266753	-0.204691703	-3.080472511	0.00966319	0.03072524	-3.139127529
Arginine	-1.487828037	13.30286308	-3.038591093	0.010440489	0.032300262	-3.246085837
Creatine	1.128433948	15.28392965	3.021863467	0.010768193	0.032801573	-3.191346676
Allantoin	3.535851551	10.64396944	2.999557652	0.011221259	0.033392165	-3.317265659
Niacinamide	1.900701808	10.27349036	2.987785194	0.011468016	0.033392165	-3.343028752
D-Leucic Acid	-2.150152449	9.437592757	-2.994894912	0.011318351	0.033392165	-3.3170066
Hypotaurine	1.334421755	5.224257456	2.890475863	0.013726561	0.039389262	-3.474603415
Ornithine	-1.145228367	9.870328492	-2.878189392	0.014041582	0.039717616	-3.522656577
Xanthine	-1.168900186	11.87194635	-2.844180531	0.014951536	0.041695832	-3.63347897
Nicotinic Acid	-1.592692714	11.04959913	-2.818099188	0.015688836	0.043144299	-3.661413372
3-Hydroxypropionic Acid	-0.878870952	4.264722634	-2.780496438	0.016815693	0.045609688	-3.674897188
Citrulline	-1.193652448	10.85343983	-2.765686925	0.017281164	0.045622272	-3.756628982
Glutarylcarnitine	-1.225790352	6.96422498	-2.772126953	0.017077205	0.045622272	-3.677970142
Cadaverine	0.791457088	7.716280962	2.729294877	0.018479761	0.048144641	-3.753024149
Hydroxyproline	1.001325944	9.775112135	2.706614741	0.019267857	0.049022215	-3.821851174
Argininosuccinate	-1.632331712	6.512859035	-2.705377697	0.019311782	0.049022215	-3.801753435
