# Supplementary material for: Bifidobacterium infantis associates with T cell immunity in human infants and is sufficient to enhance antigen-specific T cells in mice
Source: Sci Adv. 2023 Dec 8;9(49):eade1370. doi: 10.1126/sciadv.ade1370 (PMC10708209; doi:10.1126/sciadv.ade1370)
Supplement: Supplementary file 2 — Tables S1 to S11 [file sciadv.ade1370_tables_s1_to_s11.zip › ade1370_Table_S5.csv]

	logFC	AveExpr	t	P.Value	adj.P.Val	B
DTMP	-17.70562202	-4.664792693	-21.91674931	5.12E-10	9.94E-08	6.250387358
Homovanilate	-17.34895106	-4.824075835	-8.055392477	8.91E-06	0.000864657	2.718179128
CDP	-1.37099062	3.47788697	-7.479336977	1.73E-05	0.001120559	3.197043875
NADH	-11.87120065	-4.828892578	-6.750121108	4.24E-05	0.002058533	1.728202102
NAD	-2.01699653	7.97357849	-5.47782444	0.00023837	0.007734851	0.491983623
Guanine	-1.576646089	10.27747699	-5.475351159	0.000239222	0.007734851	0.445430308
ADP	-2.048879106	2.387928956	-5.272980281	0.000321334	0.00890554	0.25823136
3-Indoxyl Sulfate	1.273940697	5.388436896	4.916382937	0.000548222	0.013294378	-0.444172455
Thymidine	1.256953982	7.804913952	4.728735555	0.000731486	0.015767585	-0.626732662
cGMP	-1.750238365	4.194107915	-4.552005287	0.000964159	0.018704676	-1.004107507
Urate	1.51171286	11.67952353	4.435965304	0.001158597	0.020433446	-1.234688432
2/3-Phosphoglyceric Acid	-11.46893572	-1.506864305	-4.259869818	0.001536519	0.024840385	-0.921236047
Linolenic Acid	1.38088307	6.537621383	4.209631823	0.001666661	0.024871706	-1.54448131
Ethanolamine	1.025701926	7.067995649	4.149303987	0.001838394	0.025240791	-1.609869239
Cholecalciferol	-1.981720611	8.131010215	-4.112684187	0.001951608	0.025240791	-1.693602265
Xanthurenic Acid	-1.38228731	8.604155081	-4.01351646	0.002296411	0.027843981	-1.851441957
Cystine	-1.024909402	6.390834072	-3.880505	0.002861884	0.031256998	-2.081079262
Linoleic Acid	1.193375422	10.70892874	3.872523614	0.002900134	0.031256998	-2.176935087
Phenylacetic Acid	-0.735557426	5.284767044	-3.671973617	0.004058283	0.041437202	-2.496926668
