# Supplementary material for: Bifidobacterium infantis associates with T cell immunity in human infants and is sufficient to enhance antigen-specific T cells in mice
Source: Sci Adv. 2023 Dec 8;9(49):eade1370. doi: 10.1126/sciadv.ade1370 (PMC10708209; doi:10.1126/sciadv.ade1370)
Supplement: Supplementary file 2 — Tables S1 to S11 [file sciadv.ade1370_tables_s1_to_s11.zip › ade1370_Table_S6.csv]

	Comp. 1	Comp. 2	Comp. 3	Comp. 4	Comp. 5	Comp. 6	Comp. 7	Comp. 8
Guanine	2.2021	1.8064	1.716	1.7046	1.6972	1.6942	1.6918	1.6908
Deoxyguanosine	2.0945	1.84	1.7085	1.703	1.6965	1.694	1.6913	1.6903
n-Glycylproline	1.8437	1.5259	1.4428	1.4337	1.4329	1.4312	1.4291	1.4305
Linolenic Acid	1.8244	1.5759	1.6976	1.6846	1.6772	1.6743	1.6738	1.6733
Methionine	1.7535	1.3362	1.242	1.2358	1.2305	1.2286	1.2276	1.2269
Ornithine	1.727	1.3343	1.2447	1.2561	1.2555	1.2533	1.2513	1.2507
5,6-Dihydrouracil	1.7017	1.2955	1.2036	1.2039	1.1989	1.1969	1.1952	1.1951
N6-Acetyl-Lysine	1.7014	1.2952	1.2076	1.2029	1.1983	1.1965	1.195	1.1943
Phenylalanine	1.6926	1.2916	1.2032	1.2013	1.1966	1.1946	1.1934	1.1933
o-Phosphoethanolamine	1.6305	1.2667	1.2179	1.2084	1.205	1.2031	1.2013	1.2006
MethylSuccinate	1.6287	1.2894	1.2148	1.2202	1.2182	1.2161	1.2142	1.2137
Serotonin	1.6189	1.2326	1.1522	1.15	1.1451	1.1433	1.143	1.1424
Leucine /D-Norleucine	1.6165	1.23	1.1476	1.146	1.1417	1.14	1.1392	1.1391
Myristic Acid	1.6158	1.2357	1.1481	1.1401	1.1371	1.1365	1.1347	1.1357
Succinylcarnitine	1.6132	1.3363	1.4385	1.4298	1.4327	1.4302	1.43	1.43
D-Leucic Acid	1.6131	1.2407	1.2214	1.226	1.2279	1.2267	1.2247	1.225
Linoleic Acid	1.6031	1.2656	1.3605	1.3536	1.3476	1.3455	1.3452	1.3454
Cholecalciferol	1.5978	1.2163	1.1488	1.1571	1.1522	1.1505	1.149	1.1483
Imidazole Propionate	1.5976	1.2164	1.1321	1.1314	1.1264	1.125	1.1233	1.1228
cGMP	1.5788	1.2531	1.1636	1.1744	1.1719	1.1704	1.1738	1.1732
iso-Leucine /allo-isoLeucine	1.5469	1.1805	1.1117	1.1072	1.1025	1.1005	1.1017	1.1015
Argininosuccinate	1.5463	1.2267	1.196	1.1916	1.2056	1.2041	1.2024	1.2025
Biopterin	1.5449	1.1776	1.098	1.1	1.096	1.0946	1.0929	1.0923
Phenylacetic Acid	1.5288	1.1718	1.0913	1.0841	1.0807	1.0792	1.0779	1.0773
1-Methylnicotinamide	1.5036	1.2471	1.1791	1.1694	1.1644	1.1644	1.166	1.1654
N-Ac-Glutamate	1.4796	1.1546	1.0733	1.065	1.0608	1.059	1.0593	1.0591
Glutarylcarnitine	1.4698	1.13	1.0513	1.0453	1.0417	1.0404	1.0388	1.0387
Urate	1.4689	1.1313	1.0911	1.0962	1.0927	1.0909	1.0891	1.0887
3-Hydroxyisovaleric Acid	1.4636	1.1173	1.0438	1.0586	1.0541	1.0524	1.0508	1.0505
n-Formylmethionine	1.4592	1.1115	1.0321	1.025	1.0264	1.025	1.0281	1.0282
DTMP	1.448	1.1086	1.0644	1.0597	1.0553	1.0545	1.0543	1.0537
2'-Deoxycytidine	1.4415	1.3261	1.306	1.2992	1.3003	1.298	1.2968	1.2964
N-Acetylornithine	1.4366	1.1013	1.0515	1.0545	1.0504	1.0497	1.0484	1.0482
Thymidine	1.431	1.5643	1.5646	1.5666	1.5721	1.5702	1.569	1.5691
Xanthosine	1.4177	1.0875	1.0148	1.0065	1.0062	1.0044	1.0038	1.0032
N-Ac-L-Glutamine	1.4157	1.0829	1.0061	1.0012	0.99773	0.99926	0.9977	0.99726
Threonine	1.4126	1.0773	1.1265	1.1171	1.1126	1.1106	1.1105	1.1102
Glucose	1.3936	1.2296	1.1548	1.1569	1.1518	1.1543	1.1552	1.1547
1-Methylimidazole Acetate	1.3707	1.0841	1.0147	1.0099	1.006	1.0059	1.0045	1.0041
Lysine	1.3352	1.084	1.0086	1.0006	0.99793	0.99632	0.99474	0.99429
Adenylosuccinate	1.3228	1.0533	1.0255	1.0212	1.0172	1.0158	1.0167	1.0166
Mevalonate	1.322	1.2084	1.1807	1.1715	1.1692	1.1717	1.1702	1.1712
Nicotinic Acid	1.3184	1.0198	0.94748	0.95807	0.95987	0.95815	0.95995	0.96086
Pyruvate	1.3183	1.0132	1.0353	1.0394	1.0428	1.0434	1.0421	1.0441
Glycerol-3-P	1.2907	1.6459	1.5392	1.5264	1.5208	1.5215	1.5197	1.5188
Cholic Acid	1.2885	0.98483	0.92562	0.92045	0.91941	0.92398	0.93949	0.939
Hypoxanthine	1.2715	0.97187	1.24	1.2298	1.2246	1.2228	1.2212	1.2212
Erythronic/Threonic Acid	1.2706	1.0122	0.94073	0.93547	0.93176	0.93253	0.93188	0.93143
Tyrosine	1.265	1.06	0.99525	0.9881	0.98689	0.98516	0.98362	0.98323
S-Methylcysteine	1.2403	1.0553	0.9994	0.99258	0.99063	0.98886	0.98737	0.98682
Tryptophan	1.2087	0.95059	0.9183	0.91486	0.91088	0.91168	0.91169	0.91234
Cystine	1.2023	1.7356	1.8795	1.8665	1.8603	1.8569	1.8596	1.8601
Phenyllactic Acid	1.1978	1.0531	1.0527	1.044	1.0394	1.0376	1.0362	1.0357
Citrulline	1.1726	1.0293	0.9569	0.95556	0.9533	0.95161	0.9528	0.95225
GMP	1.1719	1.4122	1.3411	1.3307	1.3253	1.3315	1.3296	1.329
Serine	1.1633	0.96521	0.95034	0.94389	0.93991	0.93842	0.93706	0.93664
Cytidine	1.133	0.89874	1.0147	1.0107	1.0146	1.0128	1.0118	1.0112
Pseudouridine	1.1296	0.94509	0.89835	0.89491	0.89357	0.89284	0.89194	0.89142
2-Hydroxyglutarate	1.122	1.0015	0.93433	0.93203	0.93058	0.92895	0.92873	0.92826
Oxidized Glutathione	1.1106	0.90176	0.95626	0.94901	0.95888	0.95716	0.95566	0.95544
Xanthine	1.1028	0.87402	1.04	1.0313	1.0269	1.0256	1.0241	1.0241
Ribulose 5-Phosphate	1.1022	1.3976	1.3361	1.3257	1.32	1.3228	1.3213	1.321
Acetylcarnitine	1.0793	0.82459	0.79251	0.79936	0.79623	0.79874	0.8019	0.80169
Deoxycarnitine	1.0708	0.97536	0.90674	0.90028	0.89985	0.89886	0.89857	0.89813
3HBA	1.0676	0.82361	0.99049	0.98767	0.98363	0.99125	0.9897	0.99119
Lactose/Trehalose	1.0666	0.84612	0.824	0.82806	0.82544	0.8298	0.82901	0.82871
Alanine	1.065	0.98124	0.9218	0.92105	0.91798	0.91638	0.91495	0.91443
IMP	1.0612	1.1324	1.2197	1.2113	1.2074	1.2098	1.2088	1.2082
N-Ac-Arginine	1.0593	0.89958	0.83733	0.83117	0.83002	0.82861	0.82752	0.82876
Xylonate	1.0589	0.80556	0.83562	0.8502	0.84713	0.84716	0.85072	0.85047
Guanosine	1.0488	0.82535	0.79816	0.79267	0.8199	0.81844	0.81924	0.81878
N-Acetyl-Aspartate (NAA)	1.0466	0.83207	0.77369	0.79186	0.78916	0.78832	0.79555	0.79617
Arachidonate	1.0424	0.96034	0.89335	0.92543	0.92138	0.92079	0.92168	0.92256
Acetylcholine	1.0377	1.1749	1.1676	1.1659	1.1645	1.1625	1.1609	1.1605
4-Guanidinobutanoate	1.0226	0.96196	0.89379	0.88764	0.88721	0.88642	0.88615	0.88568
Homoarginine	1.0101	0.93632	0.89192	0.89054	0.88803	0.88651	0.88557	0.88507
Trigonelline	1.0075	0.86467	0.91583	0.91098	0.91227	0.9121	0.91065	0.91036
AMP	0.99817	1.1039	1.2192	1.2116	1.2069	1.2115	1.2096	1.2091
N6-Trimethyllysine	0.99431	0.92264	0.88853	0.89297	0.8895	0.88798	0.88676	0.88626
PEP	0.98912	1.3016	1.2605	1.2541	1.2486	1.2482	1.248	1.2474
Uracil	0.97723	0.92646	0.86939	0.88167	0.8798	0.8792	0.87795	0.87747
Arginine	0.97626	0.97086	0.90152	0.89441	0.89272	0.89125	0.88985	0.88946
Histidine	0.96143	0.90311	0.90273	0.89534	0.89302	0.89157	0.89017	0.89021
Uridine	0.95694	0.86536	0.80446	0.80048	0.81033	0.80889	0.81009	0.80976
Ethylmalonic acid	0.95577	0.82869	0.78675	0.81278	0.80931	0.81082	0.81039	0.81553
Palmitic Acid	0.94668	0.75406	0.71039	0.81249	0.80944	0.8099	0.80869	0.81026
Biliverdin	0.93231	0.92397	0.86007	0.87486	0.88718	0.88826	0.89123	0.89273
Glutamic acid	0.92278	0.88365	0.85878	0.85217	0.85158	0.85316	0.85293	0.85244
Glucoronate	0.91321	0.9532	0.90618	0.89939	0.89613	0.89497	0.8939	0.89348
PGE	0.91085	1.0207	0.95207	0.9446	0.97489	0.97545	0.97454	0.97406
gamma-Aminobutyrate	0.90947	0.90865	0.86414	0.85803	0.85675	0.85899	0.85922	0.85874
Glycerate	0.90211	0.94962	0.88175	0.87716	0.87637	0.87532	0.87471	0.87484
Inosine	0.88091	0.69569	0.67006	0.67097	0.73411	0.7328	0.73732	0.73697
3-Indoxyl Sulfate	0.85356	0.73134	0.7613	0.76602	0.76478	0.76835	0.76742	0.76731
N-Ac-Tyrosine	0.85275	0.87091	0.83393	0.83447	0.83164	0.83143	0.83187	0.83232
Guanidinoacetate	0.84763	0.70356	0.67981	0.7166	0.72064	0.72305	0.72196	0.7216
Dimethylarginine (A/SDMA)	0.84003	0.96365	0.92796	0.92029	0.91691	0.91529	0.91384	0.91421
6-Methyladenosine	0.83906	0.81225	0.92578	0.92018	0.93147	0.9316	0.9303	0.92981
5-Aminovaleric Acid	0.8373	0.90672	0.87002	0.86804	0.86464	0.86604	0.86496	0.86446
Pantothenate	0.82508	1.0195	0.9486	0.94155	0.93767	0.93601	0.93577	0.93523
5-Methylcytidine	0.81346	0.63275	0.98118	1.0001	0.99586	0.99412	0.99675	0.99813
N-Ac-Alanine	0.8096	0.72405	0.79488	0.78874	0.78624	0.79293	0.79369	0.79325
Carnitine	0.80876	0.98531	1.1805	1.1772	1.1908	1.1918	1.1901	1.1896
3-Methyl-3-Hydroxyglutaric Acid	0.80466	0.98436	0.95415	0.95221	0.9487	0.948	0.94672	0.94685
Aspartic Acid	0.80212	0.85268	0.87027	0.8631	0.86185	0.8631	0.86381	0.86331
Oxalacetate	0.79214	0.90203	1.0361	1.0277	1.0264	1.0246	1.0252	1.0257
CDP	0.78003	0.86551	0.89879	0.90758	0.90362	0.90226	0.90154	0.90104
Thiamine	0.77804	1.3303	1.2699	1.262	1.2567	1.2632	1.262	1.2616
Glutamine	0.77698	1.1782	1.1026	1.1054	1.1309	1.1297	1.128	1.1287
Glycine	0.76601	0.78102	0.77743	0.77955	0.78244	0.78105	0.78178	0.78165
Homovanilate	0.76186	0.8128	0.87183	0.8717	0.8689	0.86886	0.86774	0.86724
4-Pyridoxic Acid	0.75151	1.0229	0.97999	0.97187	0.96819	0.96803	0.9665	0.96611
DL DOPA	0.7461	0.70764	0.65891	0.69332	0.70951	0.7243	0.72601	0.72584
FAD	0.74093	0.87738	0.88618	0.87944	0.87689	0.87541	0.87746	0.87698
4-Hydroxybenzoic Acid	0.733	0.64868	0.65666	0.66944	0.69229	0.69332	0.69536	0.69514
Sarcosine	0.72813	0.75714	0.71089	0.72637	0.73243	0.73139	0.76179	0.76134
isoValerylcarnitine	0.7133	1.2569	1.3689	1.3576	1.3527	1.3504	1.3511	1.3503
Ergocalciferol	0.70158	0.8494	0.79509	0.8187	0.81941	0.8188	0.81753	0.81711
Niacinamide	0.7007	0.53522	0.64053	0.63541	0.65679	0.65676	0.66019	0.65988
Xanthurenic Acid	0.69963	1.6279	1.5372	1.5248	1.5191	1.5183	1.5172	1.5179
5'-Methylthioadenosine	0.68074	0.9951	0.92672	0.92218	0.92087	0.91954	0.91828	0.9178
Valine	0.67057	0.96	0.89879	0.91157	0.9078	0.90682	0.90576	0.90546
Tryptamine	0.66607	0.94207	0.89989	0.89343	0.89461	0.89301	0.8916	0.89159
Carnosine	0.66371	0.51373	1.0018	0.99628	0.99379	0.99614	0.99459	0.99622
Succinate	0.66315	0.90401	0.95393	0.95817	0.96299	0.96602	0.96485	0.96483
ADP	0.64781	0.81014	0.831	0.84402	0.84521	0.84376	0.84245	0.84213
NAD	0.63941	0.81034	0.82729	0.84122	0.84206	0.84056	0.83927	0.83881
UDP-Glucose	0.6314	1.1279	1.1994	1.1928	1.1876	1.1854	1.1847	1.1843
Allantoin	0.6276	0.97621	0.90952	0.90201	0.89807	0.89956	0.89849	0.89797
Ribose-5-P	0.6103	1.2265	1.1559	1.148	1.1456	1.1479	1.1462	1.1463
2,3-Dihydroxybenzoic Acid	0.60756	0.88069	1.0552	1.0474	1.0428	1.0425	1.0411	1.0405
Pipecolate	0.6017	1.0017	0.93258	0.92852	0.9277	0.9269	0.9261	0.92566
Histamine	0.58908	1.086	1.0488	1.0428	1.0382	1.0371	1.0357	1.0353
Creatine	0.57342	0.64063	0.61821	0.62242	0.63075	0.63898	0.64497	0.64464
Aminolevulinate	0.55554	0.60875	0.59711	0.59799	0.6115	0.6175	0.62635	0.62601
N-Ac-Phenylalanine	0.55098	0.96363	0.98448	0.99282	0.98884	0.98756	0.98637	0.98584
Arabitol/Xylitol	0.54749	0.80185	0.83719	0.84637	0.84297	0.85053	0.85006	0.85158
Riboflavin	0.53552	0.98251	0.93129	0.92753	0.92348	0.9219	0.92104	0.92081
Lactate	0.53317	0.50638	0.60026	0.61481	0.6239	0.62302	0.62251	0.62237
Agmatine	0.5126	0.59702	0.61087	0.62287	0.6494	0.65034	0.66468	0.66502
Tyramine	0.51027	0.67711	0.64017	0.63751	0.65944	0.65856	0.65899	0.6606
Cysteine-S-Sulfate	0.50531	0.84564	0.92945	0.92848	0.92503	0.9234	0.92623	0.92571
Sorbitol	0.48998	0.37442	0.45249	0.51985	0.55912	0.56808	0.56882	0.5685
betaAlanine	0.48703	0.80473	0.75398	0.74872	0.75892	0.76199	0.76083	0.76142
Proline	0.47568	1.0641	0.99127	0.98776	0.98466	0.9832	0.98175	0.9812
3-Aminoisobutyrate	0.4748	0.82294	0.84907	0.84296	0.83939	0.83792	0.837	0.83733
Methionine Sulfoxide	0.47091	0.39497	0.50068	0.50122	0.50414	0.50359	0.50863	0.5199
UMP	0.4681	1.113	1.1448	1.1469	1.1422	1.1428	1.141	1.1404
Betaine	0.45638	0.35776	0.34192	0.36417	0.38665	0.39963	0.41053	0.41047
G6P	0.45326	1.1573	1.1326	1.1243	1.1211	1.1207	1.1193	1.1196
Taurine	0.43908	0.6313	0.74205	0.7487	0.75596	0.75674	0.75555	0.75527
Aminoacetone	0.43094	1.0918	1.0137	1.0106	1.0063	1.0051	1.0035	1.003
Orotate	0.42603	0.82727	0.78796	0.79103	0.78844	0.79636	0.80022	0.79979
2-Aminoisobutyric Acid	0.42377	0.83641	0.85685	0.8506	0.84699	0.84557	0.84441	0.84494
N-Ac-Tryptophan	0.42254	1.0264	0.95352	0.94564	0.94222	0.94054	0.93932	0.93972
SAH	0.41988	0.40725	0.42392	0.44675	0.49481	0.4953	0.49455	0.49585
Hydroxyproline	0.41468	0.61857	0.6272	0.63691	0.64453	0.65328	0.65622	0.65585
Hypotaurine	0.39875	0.34827	0.80839	0.82087	0.81847	0.817	0.81804	0.81761
Cholesteryl Sulfate	0.38895	0.67838	0.63	0.67623	0.67968	0.67849	0.67756	0.67911
Deoxycholic Acid	0.38326	1.1531	1.0795	1.071	1.0668	1.0658	1.0642	1.0637
Ethanolamine	0.38313	1.4526	1.401	1.3921	1.3862	1.3871	1.3851	1.3847
2/3-Phosphoglyceric Acid	0.38249	0.87005	0.98676	0.98194	0.97954	0.98003	0.98115	0.98077
Dimethylglycine	0.38029	0.3205	0.30047	0.34109	0.36929	0.39538	0.41169	0.41223
Xylose	0.37327	0.75748	0.71818	0.77885	0.77996	0.78952	0.78882	0.79039
N-Acetylneuraminate	0.35955	0.937	0.94959	0.96296	0.95911	0.95788	0.95701	0.95919
1/3-Methylhistidine	0.34578	0.68115	0.70154	0.70482	0.70755	0.70633	0.70579	0.70544
Trimethylamine (TMA)	0.30472	0.96759	0.91727	0.91196	0.90898	0.90781	0.90927	0.9088
Pyroglutamic Acid	0.30126	0.51831	0.50479	0.50106	0.50429	0.50479	0.51715	0.5175
Suberic Acid	0.29899	1.0184	1.1626	1.1591	1.1542	1.1523	1.1504	1.1498
Choline	0.29051	1.0307	0.96771	0.96036	0.95689	0.95555	0.95645	0.9559
Glutaric Acid	0.28704	1.2406	1.1747	1.1653	1.1607	1.1588	1.1573	1.1566
Indole-3-Carboxylic Acid	0.27652	0.77039	1.1021	1.0933	1.0959	1.0939	1.0932	1.0939
Asparagine	0.27603	0.62833	0.58661	0.58781	0.58543	0.5982	0.59791	0.59828
Adenosine	0.2746	0.9807	0.91054	0.90355	0.90341	0.90426	0.90284	0.90471
2-Aminoadipate	0.26207	0.67237	0.66079	0.67786	0.70421	0.70297	0.70392	0.70354
Reduced Glutathione	0.26175	0.4454	0.62438	0.62658	0.64493	0.65391	0.65844	0.66129
7-Methylguanine	0.21793	0.3081	0.65877	0.70438	0.70973	0.71115	0.71046	0.71017
UDP-GlcNAc	0.21493	0.91117	1.0447	1.0386	1.0351	1.0333	1.0334	1.0333
L-Mandelic Acid	0.19858	0.49543	0.50688	0.59423	0.60125	0.60019	0.60863	0.61369
Sedoheptulose 7-Phosphate	0.19769	0.95525	0.93145	0.92412	0.92125	0.92519	0.92489	0.92573
N2,N2-Dimethylguanosine	0.18461	0.24171	0.76504	0.76248	0.77006	0.76916	0.76932	0.7725
1-Methyladenosine	0.14432	0.33332	0.64623	0.65292	0.66781	0.66935	0.66998	0.67016
Cadaverine	0.13909	1.1027	1.3354	1.3338	1.3323	1.3342	1.3348	1.3346
Azelaic Acid	0.13467	1.0125	1.2655	1.2588	1.2537	1.2523	1.2518	1.252
Putrescine	0.13414	0.54467	0.52829	0.55213	0.5509	0.55075	0.5579	0.55863
Kynurenic Acid	0.097557	1.1003	1.0535	1.0473	1.0428	1.0436	1.0426	1.0429
Betaine Aldehyde	0.065758	0.98158	1.0131	1.0129	1.0091	1.0094	1.0102	1.011
Glycerophosphocholine	0.043861	0.82757	1.0746	1.0674	1.063	1.0682	1.0688	1.0685
Cytosine	0.037699	0.24306	0.77449	0.77462	0.78854	0.79031	0.78983	0.78937
N-Acetylputrescine	0.034266	0.65883	0.62511	0.63122	0.6445	0.64345	0.64538	0.64546
Adenine	0.025681	0.51749	0.76131	0.75871	0.75918	0.76007	0.7596	0.75919
G1P/F1P/F6P	0.014719	0.8161	0.88303	0.87575	0.87465	0.87398	0.87265	0.87531
Creatinine	0.013495	0.013411	0.20054	0.40669	0.44848	0.45197	0.46722	0.46714
MOPEG Sulfate	0.010901	0.87907	0.94997	0.9446	0.94187	0.94307	0.9418	0.9414
S-Adenosylmethionine (SAM)	0.0062392	0.81981	0.96036	0.95611	0.95193	0.95045	0.95223	0.95246
