# Supplementary material for: Bifidobacterium infantis associates with T cell immunity in human infants and is sufficient to enhance antigen-specific T cells in mice
Source: Sci Adv. 2023 Dec 8;9(49):eade1370. doi: 10.1126/sciadv.ade1370 (PMC10708209; doi:10.1126/sciadv.ade1370)
Supplement: Supplementary file 2 — Tables S1 to S11 [file sciadv.ade1370_tables_s1_to_s11.zip › ade1370_Table_S7.csv]

	total	expected	hits	Raw p	Holm p	FDR
Glycine, serine and threonine metabolism	33	0.645	6	2.52e-05	0.00212	0.00212
Alanine, aspartate and glutamate metabolism	28	0.547	4	0.00175	0.145	0.0735
Glycerophospholipid metabolism	36	0.703	3	0.0311	1	0.459
Biosynthesis of unsaturated fatty acids	36	0.703	3	0.0311	1	0.459
Nicotinate and nicotinamide metabolism	15	0.293	2	0.0331	1	0.459
Purine metabolism	65	1.27	4	0.035	1	0.459
Pyrimidine metabolism	39	0.762	3	0.0383	1	0.459
Riboflavin metabolism	4	0.0781	1	0.0759	1	0.775
Linoleic acid metabolism	5	0.0977	1	0.094	1	0.775
Glutathione metabolism	28	0.547	2	0.102	1	0.775
D-Glutamine and D-glutamate metabolism	6	0.117	1	0.112	1	0.775
Nitrogen metabolism	6	0.117	1	0.112	1	0.775
Glyoxylate and dicarboxylate metabolism	32	0.625	2	0.128	1	0.775
Thiamine metabolism	7	0.137	1	0.129	1	0.775
Ascorbate and aldarate metabolism	8	0.156	1	0.146	1	0.819
Arginine and proline metabolism	38	0.742	2	0.168	1	0.884
alpha-Linolenic acid metabolism	13	0.254	1	0.227	1	1
Fatty acid biosynthesis	47	0.918	2	0.233	1	1
Aminoacyl-tRNA biosynthesis	48	0.938	2	0.241	1	1
Arginine biosynthesis	14	0.273	1	0.242	1	1
Pentose and glucuronate interconversions	18	0.352	1	0.3	1	1
Citrate cycle (TCA cycle)	20	0.391	1	0.328	1	1
Fructose and mannose metabolism	20	0.391	1	0.328	1	1
Ether lipid metabolism	20	0.391	1	0.328	1	1
Sphingolipid metabolism	21	0.41	1	0.341	1	1
Pyruvate metabolism	22	0.43	1	0.354	1	1
Glycolysis / Gluconeogenesis	26	0.508	1	0.404	1	1
Galactose metabolism	27	0.527	1	0.416	1	1
Inositol phosphate metabolism	30	0.586	1	0.45	1	1
Porphyrin and chlorophyll metabolism	30	0.586	1	0.45	1	1
Cysteine and methionine metabolism	33	0.645	1	0.482	1	1
Fatty acid elongation	38	0.742	1	0.532	1	1
Fatty acid degradation	39	0.762	1	0.541	1	1
Tyrosine metabolism	42	0.82	1	0.568	1	1
