# Supplementary material for: Bifidobacterium infantis associates with T cell immunity in human infants and is sufficient to enhance antigen-specific T cells in mice
Source: Sci Adv. 2023 Dec 8;9(49):eade1370. doi: 10.1126/sciadv.ade1370 (PMC10708209; doi:10.1126/sciadv.ade1370)
Supplement: Supplementary file 2 — Tables S1 to S11 [file sciadv.ade1370_tables_s1_to_s11.zip › ade1370_Table_S8.csv]

	total	expected	hits	Raw p	Holm p	FDR
Arginine biosynthesis	14	0.273	5	3.56e-06	0.000299	0.000299
Aminoacyl-tRNA biosynthesis	48	0.938	6	0.000228	0.0189	0.00957
Butanoate metabolism	15	0.293	3	0.00261	0.214	0.0667
Histidine metabolism	16	0.312	3	0.00317	0.257	0.0667
Arginine and proline metabolism	38	0.742	4	0.0055	0.44	0.0925
Lysine degradation	25	0.488	3	0.0116	0.915	0.162
Alanine, aspartate and glutamate metabolism	28	0.547	3	0.0159	1	0.19
Nicotinate and nicotinamide metabolism	15	0.293	2	0.0331	1	0.322
Purine metabolism	65	1.27	4	0.035	1	0.322
Pyrimidine metabolism	39	0.762	3	0.0383	1	0.322
Pantothenate and CoA biosynthesis	19	0.371	2	0.0513	1	0.392
Pentose phosphate pathway	22	0.43	2	0.0669	1	0.468
Phenylalanine, tyrosine and tryptophan biosynthesis	4	0.0781	1	0.0759	1	0.491
D-Glutamine and D-glutamate metabolism	6	0.117	1	0.112	1	0.626
Nitrogen metabolism	6	0.117	1	0.112	1	0.626
Glyoxylate and dicarboxylate metabolism	32	0.625	2	0.128	1	0.626
Glycine, serine and threonine metabolism	33	0.645	2	0.134	1	0.626
Cysteine and methionine metabolism	33	0.645	2	0.134	1	0.626
Ubiquinone and other terpenoid-quinone biosynthesis	9	0.176	1	0.163	1	0.718
Phenylalanine metabolism	10	0.195	1	0.179	1	0.718
Biotin metabolism	10	0.195	1	0.179	1	0.718
Tyrosine metabolism	42	0.82	2	0.197	1	0.752
Glycerolipid metabolism	16	0.312	1	0.272	1	0.993
beta-Alanine metabolism	21	0.41	1	0.341	1	1
Glutathione metabolism	28	0.547	1	0.427	1	1
Porphyrin and chlorophyll metabolism	30	0.586	1	0.45	1	1
Glycerophospholipid metabolism	36	0.703	1	0.512	1	1
Tryptophan metabolism	41	0.801	1	0.559	1	1
