# Supplementary material for: Bifidobacterium infantis associates with T cell immunity in human infants and is sufficient to enhance antigen-specific T cells in mice
Source: Sci Adv. 2023 Dec 8;9(49):eade1370. doi: 10.1126/sciadv.ade1370 (PMC10708209; doi:10.1126/sciadv.ade1370)
Supplement: Supplementary file 2 — Tables S1 to S11 [file sciadv.ade1370_tables_s1_to_s11.zip › ade1370_Table_S9.csv]

	gene_name	baseMean	log2FoldChange	lfcSE	pvalue	padj
1	Car4	1501.59931232093	3.3121568787284	0.395627095433062	2.5317758664427e-18	4.52706842678619e-14
2	Gsdmc2	3240.41545806979	1.60647099392566	0.20425765220139	2.07752699634095e-16	1.85741301107862e-12
3	Sptssb	325.943425623251	3.27899977009935	0.446185997964555	9.51301949245105e-15	5.67007671815057e-11
4	Clca4a	654.884968258532	2.84524947328916	0.394542625129567	2.6053789858135e-14	1.16466954113328e-10
5	Cyp2c55	11445.4221142831	2.62890366902099	0.411510243699927	6.15362140749095e-12	2.20065808774691e-08
6	Col6a4	1395.10735582931	-1.66835624009758	0.269620142244726	3.00321554493958e-11	8.95008285984411e-08
7	Duox2	2022.98973042689	1.76877626327084	0.294562307379386	9.2539637196111e-11	2.3638589324338e-07
8	Duoxa2	542.842769335163	2.1132100839407	0.357806560203632	1.66287624532212e-10	2.97338901426048e-07
9	Madcam1	125.115067429381	-2.54939666099061	0.434407530792918	2.05997496315288e-10	3.3485829378306e-07
10	Sprr1a	158.006427035269	2.52183141012632	0.440348411767872	4.62603353849036e-10	6.89317547514551e-07
11	Slc30a10	4132.22527188586	2.11415960998377	0.370387542362407	5.10637459026924e-10	7.02362184989264e-07
12	Agt	1036.05149913172	-1.54510835644593	0.279520743390316	1.60927602494058e-09	1.69267438835074e-06
13	Trpm6	269.22430074589	2.04191751121876	0.371440413338488	2.18528911036699e-09	2.17084192124845e-06
14	4931406C07Rik	3293.02792627746	1.54940047393306	0.286828302798171	3.1622967202623e-09	2.69112772747895e-06
15	Krt20	6966.02129459322	1.75693521039261	0.327525163627465	3.09872803370203e-09	2.69112772747895e-06
16	Sgk2	536.325634616086	1.5766252791506	0.298307860267531	6.38985724098705e-09	4.76070988858706e-06
17	Cyp4f14	452.237333918392	2.2745513034143	0.438745601721333	9.70703670627707e-09	6.67582782095924e-06
18	Ces1f	93.3286702014852	2.56951864795295	0.500195873279534	1.18545172907362e-08	7.30933185088461e-06
19	Apoa4	196.920354249674	-3.27751553477006	0.653868757735455	2.05043201349186e-08	1.07834631862494e-05
20	Gprc5a	2175.63148343631	1.54354680075516	0.305185342519021	2.01502368657983e-08	1.07834631862494e-05
21	Mpzl3	446.366890371724	1.53023537654487	0.303138500761107	2.12563773666375e-08	1.08595795340813e-05
22	Ly6m	777.073149486641	2.2837135398534	0.460252574948201	3.1161073024855e-08	1.46629249146692e-05
23	Abcb1a	4415.47403387489	1.68555243142492	0.34056114411523	3.49673316100451e-08	1.52500208907126e-05
24	Gsdmc4	4089.16873225865	1.63841208373365	0.336596969727975	5.15867076595564e-08	1.9217123326261e-05
25	Rnf183	28.5969472286716	2.08429139029997	0.435445175398684	7.77212906768457e-08	2.72496940900525e-05
26	Fos	1522.89959594547	1.89841703090193	0.400333823739808	9.48767169289662e-08	3.20092561397518e-05
27	Omp	158.562096142254	1.62320154111784	0.342930838930629	1.04391547873907e-07	3.45671345839507e-05
28	Tnip3	423.062490082844	1.61723360945621	0.344359628182426	1.26173651693928e-07	3.99780021843852e-05
29	Ces2a	511.667095240426	1.62703240166874	0.356728813574902	2.31697683566283e-07	6.4734160622636e-05
30	Hkdc1	93.5579377237937	2.10430341337804	0.469924570761047	3.30489685752147e-07	8.44212295847735e-05
31	Sectm1b	1340.52999603117	1.5905747105969	0.359855517508366	4.50215549472132e-07	0.000108787895136638
32	Emilin3	194.135787406847	-1.75154076504352	0.399590139900739	5.07904967313415e-07	0.000117946087279626
33	Serpinb8	44.5176567100626	-1.64140398529056	0.373601965749596	5.19682346477874e-07	0.00011913384663296
34	Meltf	12.961068367488	-3.92246170009701	0.914008765741506	7.52545456654048e-07	0.000156468201284082
35	Rhox8	62.2488081004935	2.54096266628971	0.600283492599444	8.90119322231352e-07	0.000178833973042908
36	Gsdmc	22.9023153808329	1.66818247261389	0.415623308042057	2.80988963536314e-06	0.000405190617499421
37	Krtap3-1	46.7853982657027	-1.75383194494765	0.445522490362329	3.52549142476899e-06	0.000466957867898477
38	Trpv6	3617.4613028094	1.50706328236253	0.386878425545434	4.41732170814327e-06	0.00055688121674379
39	Ly6g	558.645236097755	1.78150867327599	0.478390888745169	7.90791350944119e-06	0.000897839022908565
40	Otor	15.6121607597821	2.01061193839861	0.535547753690853	7.93348054468728e-06	0.000897839022908565
41	Smcp	5.79666535388656	-4.0705864452124	1.05702227101462	1.00554904961217e-05	0.00105766015035972
42	Nos2	77.2245679077493	1.87060963034755	0.512463408281421	1.07999890315473e-05	0.00109104295973502
43	Bglap	69.4277935147435	1.71437352308437	0.476013366083507	1.29736787981521e-05	0.00122095973994609
44	Car1	12394.6214572552	1.80283033646286	0.537877577940206	2.82719970093462e-05	0.00216039136121419
45	Or4f6	87.3736641776348	2.57788848953604	0.78265954339892	3.27055176106607e-05	0.0023967514770337
46	Pdx1	17.0499938023555	1.54851120270094	0.459901510986637	3.37134305168385e-05	0.00242580525329247
47	Fxyd4	253.016168187933	1.74061014561319	0.525097207728616	3.53873282910588e-05	0.00249118431957646
48	Gucy2d	10.2610448762757	-2.5499533260358	0.780009061489877	4.0406793099703e-05	0.0027162175466759
49	Shisa3	184.666287866689	-2.04100540263677	0.63762774347787	4.73480684332129e-05	0.00306750294077637
50	Phex	7.91564294657436	2.09543421521942	0.659299850786788	5.95087591381142e-05	0.00364665762031387
51	Mylk4	76.3388146387022	2.41597089924304	0.781733740007746	6.46675921532962e-05	0.00384043170061947
52	Gm2735	6.39198468257717	2.9628886886298	0.984146330318946	9.83176107478191e-05	0.00505177355684412
53	Vmn1r60	98.2207113988961	2.36985807067416	0.805901081570144	0.000103226453519313	0.00518480959376078
54	Tspan11	62.6413375056111	-1.61633516883218	0.546969844873703	0.000114966135059131	0.00555597151619547
55	Gm8798	12.8611489433001	1.80684349020789	0.611752372684605	0.000119889138221865	0.00574108125741887
56	Pou1f1	121.628879803768	2.27198738508623	0.789282978376319	0.000125754587391212	0.00591741520300594
57	Gm15807	14.2700347386133	2.38259462125389	0.833179534837467	0.00012988422791702	0.00601673543881925
58	Gcm1	52.6423188988292	2.11941237473361	0.738390353842679	0.000130393059858754	0.00602009853451028
59	St6gal2	17.8886128404721	-1.5987998778907	0.548808244957596	0.000138233590561642	0.00619487426775119
60	Gm19000	31.2940787931531	2.13479678528561	0.767169661046681	0.000156561167848326	0.00668131322743655
61	Gm2033	18.0494687532614	2.10728663675327	0.762672669525263	0.000182345924415533	0.00734353034791474
62	Reg3g	176.482500128555	2.28760066625565	0.858815268282787	0.00022529212314575	0.00849100548749558
63	Gm12346	84.1766227321293	2.25254757404831	0.862143476745383	0.000266998599526827	0.00954840391627839
64	Npas3	62.7308253829171	-1.58325804626775	0.596933893767053	0.000268354776270752	0.00957291395882349
65	Ccnb1ip1	60.0653225274511	1.52892592593292	0.585530195600388	0.0003122008311238	0.0105131131098393
66	Pla2g1b	5.67155460258351	-1.84397296427983	0.690168101945866	0.000343868605660131	0.0111998443311636
67	Pla2g4c	19.6018105028178	1.70193905999056	0.671655707515746	0.000372268846404679	0.0117399281173934
68	Gm15666	28.6666348415163	1.58159467307778	0.629225383975146	0.000395709982096941	0.0121784684851556
69	Gm16072	19.2181235274341	2.50930061284579	1.06213239902803	0.000449415694588958	0.013195405640304
70	Rln3	6.5318818894254	-1.72119211233718	0.694052689178264	0.000530736483634587	0.0146452146047377
71	Vmn1r224	26.9103182900402	1.86995483532838	0.811574863501694	0.000585209551653535	0.0154794851969184
72	Or52a20	6.89300922539781	2.02203300897675	0.86591283562706	0.000594595884041412	0.015646901366511
73	Dynlt5	7.37753474804249	-1.70370897178427	0.711405316789666	0.000613731859607916	0.015928385211929
74	Gm6142	4.47945907797934	2.42299304961463	1.03909497475583	0.000613990008959549	0.015928385211929
75	Hmgb1-ps6	9.11472017083608	1.5452466462438	0.669581845665959	0.000656376449937863	0.016570848323141
76	Cdk15	88.4074508163466	1.85845279188656	0.841319944801657	0.000729200746916091	0.0175962733543949
77	Dnajb7	6.70991977139392	1.74659238525124	0.7486338822195	0.000737308450717754	0.0176963924929989
78	Gm12252	6.4720549841932	1.69571551513545	0.748585360487287	0.000899135711227334	0.0200688716824754
79	Gm4962	4.68359395977462	2.09659843778942	1.00635327455947	0.00109517166457606	0.0228237348884434
80	Nkx2-1	17.8483869294523	1.62333750296557	0.833592494379191	0.00131654644439395	0.0256719378104779
81	Gm6402	10.8535936442475	1.85216077848356	0.982421802472366	0.00142150284214104	0.0266994667230293
82	Rpl17-ps8	9.36931715050909	2.0950790941782	1.13704725681925	0.00144225206779648	0.0269671075224367
83	Lipf	6.45281674722281	-1.6044251592094	0.862216050066441	0.00180746403353999	0.0311661180170961
84	Gm14769	10.3124696733399	2.02343510773827	1.20094165623681	0.00179717269695486	0.0311661180170961
85	Or2t47	6.22193892645521	1.67036411647309	0.928056832086987	0.00180960872966717	0.0311730382419834
86	Rps26-ps1	6.06330691384568	1.75984375088246	0.99118277500838	0.00189638967428527	0.0320634153918429
87	Gm3755	82.5145151168802	1.60159740616361	0.959047555687685	0.00203445548288728	0.0335901186422045
88	Jchain	76.075011394846	1.68682562260453	1.02586002693768	0.00205261270713625	0.0337774928378531
89	Or6a2	15.3366926404527	1.53683724638916	0.916430862152109	0.00208365967474957	0.0340254964787188
90	Gm8373	14.4383680171909	1.57722452222178	0.948056136054466	0.00212974247659625	0.0344632807457173
91	Gm14914	9.80285730125874	1.82432233030678	1.15197373294001	0.00219804241213629	0.0351780996516374
92	Gm10277	101.219569202189	1.51333303705912	0.948779802624135	0.00234709796400413	0.0367821723876931
93	Ak8	4.20072827316965	-1.63598137402055	0.90235201298192	0.00244228461505288	0.0377772415240144
94	Tex13b	6.69378289894441	1.88134704147257	1.31295385544338	0.00260016048861614	0.0392681331899875
95	Gm45226	3.00765822677927	2.25083430472373	1.25578569303205	0.00274691078191126	0.0406732736002137
96	Tmprss11d	2.80830288837066	2.03802594373629	1.28796076392748	0.0029574050831444	0.0425775847759299
97	Gm14776	3.50141800092134	2.53690702566803	1.88353993860945	0.00308499003334378	0.0438146995919143
